# Supplementary material for: Meta-analysis of the prevalence of malaria associated with pregnancy in Colombia 2000–2020
Source: PLoS One. 2021 Jul 30;16(7):e0255028. doi: 10.1371/journal.pone.0255028 (PMC8323879; doi:10.1371/journal.pone.0255028)
Supplement: S3 Table — (XLSX) [file pone.0255028.s003.xlsx]

## Sheet: Calidad metodológica
Author	Año	Rationality			Methods								Results					Discussion					Item that the studies accomplish
		Title and abstract	Background - Rationale	Objectives	Study design	Setting	Participants: Eligibility criteria	Variables	Data sources - Measurement	Bias	Study size	Statistical methods	Results of participants	Descriptive data	Outcome data	Main results	Other analyses	Discussion of key results	Limitations	Interpretation	Generalizability	Funding	n	%
Carmona	2009	1	1	1	1	1	1	1	1	1	1	1	1	1	1	1	1	1	1	1	1	1	21	100
Carmona	2010	1	1	1	1	1	1	1	1	1	1	1	1	1	1	1	1	1	1	1	1	1	21	100
Campos	2011	1	1	1	1	1	1	1	1	1	1	1	1	1	1	1	1	1	1	1	1	1	21	100
Piñeros	2011	1	1	1	1	1	1	1	1	0	1	1	1	1	1	1	0	1	1	1	0	1	18	85.7143
Agudelo	2013	1	1	1	1	1	1	1	1	1	1	1	1	1	1	1	0	1	1	1	1	1	20	95.2381
Arango	2013	1	1	1	1	1	1	1	1	1	1	1	1	1	1	1	0	1	1	1	1	1	20	95.2381
Agudelo	2017	1	1	1	1	1	1	1	1	1	1	1	1	1	1	1	1	1	1	1	1	1	21	100
Bardaji	2017	1	1	1	1	1	1	1	1	1	1	1	1	1	1	1	1	1	1	1	1	1	21	100
Carmona	2017	1	1	1	1	1	1	1	1	1	1	1	1	1	1	1	1	1	1	1	1	1	21	100
Gavina	2018	1	1	1	1	1	1	1	1	0	1	1	1	1	1	1	1	1	1	1	1	1	20	95.2381
Vasquez	2018	1	1	1	1	1	1	1	1	0	1	1	1	1	1	1	1	1	1	1	1	1	20	95.2381
Vasquez_II	2018	1	1	1	1	1	1	1	1	0	1	1	1	1	1	1	1	1	0	1	0	1	19	90.4762
Vasquez	2020	1	1	1	1	1	1	1	1	0	0	1	1	1	1	1	1	1	0	1	0	1	18	85.7143
Vasquez_II	2020	1	1	1	1	1	1	1	1	0	0	1	1	1	1	1	1	1	1	1	0	1	18	85.7143
Studies that accomplish the item	n	14	14	14	14	14	14	14	14	8	12	14	14	14	14	14	11	14	12	14	10	14
	%	100	100	100	100	100	100	100	100	57.1429	85.7143	100	100	100	100	100	78.5714	100	86	100	71.4286	100
1= Accomplish
0= Not accomplish
